# Supplementary material for: The Impact of Microorganisms on Canine Semen Quality
Source: Animals (Basel). 2024 Apr 23;14(9):1267. doi: 10.3390/ani14091267 (PMC11083039; doi:10.3390/ani14091267)
Supplement: Supplementary file 1 [file animals-14-01267-s001.zip]

Archive with 1 entries (1 files):
- animals-2973939-supplementary.pdf
